# Supplementary material for: Towards a taxonomic revision of the genus Cyrtochilum (Orchidaceae) in Northwestern South America (Northern Peru, Ecuador, Colombia, Venezuela)
Source: PeerJ. 2020 Feb 14;8:e8566. doi: 10.7717/peerj.8566 (PMC7025714; doi:10.7717/peerj.8566)
Supplement: Supplemental Information 1 [file peerj-08-8566-s001.xlsx]

## Sheet: Arkusz1
Species	Type specimen colector(s) and number	Herbarium and acession nr
Cyrtochilum trifurcatum	Hartweg s.n.	K (Royal Botanic Gardens)
Cyrtochilum gargantua	Pearce 835	W (Naturhistorisches Museum Wien)-R 1458
Cyrtochilum davisii	Davis s.n.	W (Naturhistorisches Museum Wien)-R 48881
Cyrtochilum minax	Pearce 818	W (Naturhistorisches Museum Wien)-R 1455, W (Naturhistorisches Museum Wien)-R 48962
Cyrtochilum pastorellii	Bennett 3522	MO (Missouri Botanical Garden)
Cyrtochilum deburghgraeveanum	Dalström 3498	USM (Universidad Nacional Mayor de San Marcos)
Cyrtochilum cordatum	Mathews 1067	K (Royal Botanic Gardens)-L, BM (The Natural History Museum), W (Naturhistorisches Museum Wien)-R 48961
Cyrtochilum xanthocinctum	Dalström 3450	USM (Universidad Nacional Mayor de San Marcos)
Cyrtochilum macranthum	Ruiz & Pavón s.n.	K (Royal Botanic Gardens), BM (The Natural History Museum)
Cyrtochilum hastatum	Ruiz & Pavón s.n.	W (Naturhistorisches Museum Wien)-R 48944, G (Conservatoire et Jardin botaniques de la Ville de Genève) F-025492
Cyrtochilum ionodon	Laurentius ex Linden s.n.	W (Naturhistorisches Museum Wien)-R 48924
Cyrtochilum hastiferum	Warszewicz s.n.	W (Naturhistorisches Museum Wien)-R 48973
Cyrtochilum ruizii	Dalström 3495	USM (Universidad Nacional Mayor de San Marcos)
Cyrtochilum serratum	Mathews s.n.	K (Royal Botanic Gardens)-L
Cyrtochilum kienastianum	Roezl s.n.	W (Naturhistorisches Museum Wien)-R 48807
Cyrtochilum ramiro-medinae	Medina 456	HPUJ (Pontificia Universidad Javeriana)
Cyrtochilum lamelligerum	Klaboch s.n.	W (Naturhistorisches Museum Wien)-R 48960
Cyrtochilum lamelligerum	Hruby s.n.	W (Naturhistorisches Museum Wien)-R 48960
Cyrtochilum lamelligerum	Wilkes 87	W (Naturhistorisches Museum Wien)-R 48960
Cyrtochilum methonica	Pearce s.n.	W (Naturhistorisches Museum Wien)-R 36960
Cyrtochilum cryptocopis	Bull 789	W (Naturhistorisches Museum Wien)-R 48871
Cyrtochilum betancurii	Betancur 14882	COL (Universidad Nacional de Colombia)
Cyrtochilum diceratum	Jameson s.n.	K (Royal Botanic Gardens)
Cyrtochilum fallens	Lehmann 3615	W (Naturhistorisches Museum Wien)
Cyrtochilum englerianum	Lehmann 6005	K (Royal Botanic Gardens), AMES (Harvard University)
Cyrtochilum tetracopis	Bull 234	W (Naturhistorisches Museum Wien)-R 48799
Cyrtochilum ludens	Veitch cult.	W (Naturhistorisches Museum Wien)-R 16854
Cyrtochilum monachicum	Williams s.n.	W (Naturhistorisches Museum Wien)-R 9415
Cyrtochilum klabochii	Klaboch s.n.	W (Naturhistorisches Museum Wien)-R 15128
Cyrtochilum aemulum	Warszewicz s.n.	W (Naturhistorisches Museum Wien)-R 48937, AMES (Harvard University), W (Naturhistorisches Museum Wien)-R 48931, W (Naturhistorisches Museum Wien)-R 48941
Cyrtochilum luerorum	Dalström & al. 1563	SEL (Marie Selby Botanical Gardens)
Cyrtochilum grandiflorum	Schmidt s.n.	W (Naturhistorisches Museum Wien)-R 48967
Cyrtochilum steyermarkii	Steyermark & Rabe 96993	VEN (Universidad Central de Venezuela)
Cyrtochilum baldeviamae	Carder 134	W (Naturhistorisches Museum Wien)-R 48878
Cyrtochilum pozoi	Königer WK-26	M (Botanische Staatssammlung München), K (Royal Botanic Gardens), QCA (Pontificia Universidad Católica del Ecuador), herbarium Königer
Cyrtochilum xanthodon	Backhouse & Sons 57	W (Naturhistorisches Museum Wien)-R 48977
Cyrtochilum phylloglossum	Bull 551	W (Naturhistorisches Museum Wien)
Cyrtochilum plurituberculatum	Meza T. ex Bennett 5090	MOL (Universidad Nacional Agraria La Molina)
Cyrtochilum confusum	von Bismarck ex Bennett 761	AMES (Harvard University)
Cyrtochilum stegasaurum	Jara P. ex D.E. Bennett 6441	MOL (Universidad Nacional Agraria La Molina)
Cyrtochilum ustulatum	Carder ex Shuttleworth s.n.	W (Naturhistorisches Museum Wien)-R 16085
Cyrtochilum garayi	Garay 1029	AMES (Harvard University) 116667
Cyrtochilum ventilabrum	Warszewicz s.n.	W (Naturhistorisches Museum Wien)-R 36984, AMES (Harvard University)
Cyrtochilum detortum	Sander s.n.	W (Naturhistorisches Museum Wien)-R 48969
Cyrtochilum cuencanum	Sander s.n.	W (Naturhistorisches Museum Wien)-R 13462
Cyrtochilum falcipetalum	Linden 626	K (Royal Botanic Gardens), BM (The Natural History Museum), W (Naturhistorisches Museum Wien)
Cyrtochilum insculptum	Day s.n.	W (Naturhistorisches Museum Wien)-R 37003
Cyrtochilum cinereobrunneum	Bennett 5976	Herbarium Bennettianum
Cyrtochilum gyriferum	Krause 6	W (Naturhistorisches Museum Wien)
Cyrtochilum mandibulare	Schlim 1179	W (Naturhistorisches Museum Wien)-R 36968
Cyrtochilum aciculatum	Königer WK 37	M (Botanische Staatssammlung München), K (Royal Botanic Gardens), USM (Universidad Nacional Mayor de San Marcos), herbarium Königer
Cyrtochilum crispatissimum	Pearce 810	W (Naturhistorisches Museum Wien)-R 1450
Cyrtochilum lehmannii	Lehmann BT127	AMES (Harvard University)
Cyrtochilum carderi	Carder s.n.	W (Naturhistorisches Museum Wien)-R 36997
Cyrtochilum cumandae	Pozo & Königer WK-49.	M (Botanische Staatssammlung München), K (Royal Botanic Gardens), QCA (Pontificia Universidad Católica del Ecuador), herbarium Königer
Cyrtochilum andreettae	Königer WK-48	M (Botanische Staatssammlung München), K (Royal Botanic Gardens), QCA (Pontificia Universidad Católica del Ecuador)
Cyrtochilum flavostellulare	Steyermark 54159	F (Field Museum of Natural History)
Cyrtochilum tenense	Hartweg 1429	W (Naturhistorisches Museum Wien)-R 5055
Cyrtochilum guariniae	Guarín O. 89	COL (Universidad Nacional de Colombia) 214684
Cyrtochilum christensonianum	Killip & Smith 533	COL (Universidad Nacional de Colombia) 107147
Cyrtochilum microxiphion	Pearce s.n.	W (Naturhistorisches Museum Wien)-R 5055
Cyrtochilum microcallosum	Uribe Uribe 6255	COL (Universidad Nacional de Colombia) 115833
Cyrtochilum zebrinum	Moritz 1615	W (Naturhistorisches Museum Wien)-R 36969, W (Naturhistorisches Museum Wien)-R 36974
Cyrtochilum engelii	Engel s.n.	W (Naturhistorisches Museum Wien)
Cyrtochilum lucescens	Williams 3	W (Naturhistorisches Museum Wien)-R 3233, W (Naturhistorisches Museum Wien)-R 48949
Cyrtochilum brachypterum	Linden 72	W (Naturhistorisches Museum Wien)-R 48948
Cyrtochilum renisepalum	Saravia 1287	COL (Universidad Nacional de Colombia) 227326
Cyrtochilum biscellum	Lawrence 848	AMES (Harvard University) 46827
Cyrtochilum hirtzii	Hirtz 1363	RPSC (Río Palenque Science Center)
Cyrtochilum orozcoi	Orozco & al. 1345	COL (Universidad Nacional de Colombia) 434197
Cyrtochilum annulare	Charleston s.n.	W (Naturhistorisches Museum Wien)-R 48846
Cyrtochilum annulare	Roezl s.n. & Shuttleworth 13	W (Naturhistorisches Museum Wien)-R 48846
Cyrtochilum palmatum	Cruz 291	COL (Universidad Nacional de Colombia)
Cyrtochilum metallicum	Wallis 412	W (Naturhistorisches Museum Wien)-R 48950
Cyrtochilum koenigerii	Neill & Cero 7485	MO (Missouri Botanical Garden)
Cyrtochilum mendax	Lehmann s.n.	W (Naturhistorisches Museum Wien)-R 13874
Cyrtochilum tucumanense	Pearce 803	W (Naturhistorisches Museum Wien)-R 48945
Cyrtochilum orgyale	Warszewicz s.n.	W (Naturhistorisches Museum Wien)-R 36994
Cyrtochilum undulatum	Humboldt s.n.	P (Muséum National d'Histoire Naturelle), W (Naturhistorisches Museum Wien)-R 36987
Cyrtochilum violaceum	Jaramillo M. & al. 5366	COL (Universidad Nacional de Colombia)
Cyrtochilum pastasae	Spruce 5078	W (Naturhistorisches Museum Wien)-R 5058
Cyrtochilum geniculatum	Königer & Königer K-164b	M (Botanische Staatssammlung München), K (Royal Botanic Gardens), QCA (Pontificia Universidad Católica del Ecuador)
Cyrtochilum halteratum	Linden 1289	W (Naturhistorisches Museum Wien)-R 48833
Cyrtochilum maasii	Maas & Plowman 2111	COL (Universidad Nacional de Colombia) 181940
Cyrtochilum kraenzlinianum	Zarucchi & al. 6210	COL (Universidad Nacional de Colombia) 377036, MO (Missouri Botanical Garden)
Cyrtochilum portillae	Königer WJ-38	M (Botanische Staatssammlung München), K (Royal Botanic Gardens), QCA (Pontificia Universidad Católica del Ecuador), herbarium Königer
Cyrtochilum plagianthum	Carder 134	W (Naturhistorisches Museum Wien)-R 36985
Cyrtochilum superbiens	Funck & Schlim 1183	W (Naturhistorisches Museum Wien)-R 48908, W (Naturhistorisches Museum Wien)-R 48910
Cyrtochilum rangelii	Lozano & al. 4363	COL (Universidad Nacional de Colombia) 277603
Cyrtochilum boyacensis	Diaz 1482	COL (Universidad Nacional de Colombia) 105456
Cyrtochilum ortizianum	Caldena & al. 255	COL (Universidad Nacional de Colombia) 442674
Cyrtochilum santanderensis	Mora 4515	COL (Universidad Nacional de Colombia) 471622
Cyrtochilum huertasii	Huertas & Camargo 6308	COL (Universidad Nacional de Colombia) 173029
Cyrtochilum praetermissum	Llanos & Gerardino 2836	COL (Universidad Nacional de Colombia) 425723
Cyrtochilum refractum	Purdie s.n.	W (Naturhistorisches Museum Wien)-R 36955, AMES (Harvard University) 76197, W (Naturhistorisches Museum Wien)-R 36958
Cyrtochilum ospinae	Ospina H. 1599	COL (Universidad Nacional de Colombia) 546216
Cyrtochilum divaricatum	Linden 683	K (Royal Botanic Gardens)
Cyrtochilum costatum	Schlim & Funk s.n.	W (Naturhistorisches Museum Wien)-R 36957
Cyrtochilum costatum	Schlim s.n.	W (Naturhistorisches Museum Wien)-R 36957
Cyrtochilum costatum	Schlim & Funk 1028	W (Naturhistorisches Museum Wien)-R 36957
Cyrtochilum sibundoyense	Ospina H. 139	COL (Universidad Nacional de Colombia) 62633
Cyrtochilum ioplocon	Bull 833	W (Naturhistorisches Museum Wien)-R 30411
Cyrtochilum dipterum	Linden 1277	K (Royal Botanic Gardens), BR (Meise Botanic Garden), P (Muséum National d'Histoire Naturelle), W (Naturhistorisches Museum Wien)-R 48758
Odontoglossum calodryas	Roezl s.n.	W (Naturhistorisches Museum Wien)-R 41701
Cyrtochilum loxense	Hartweg s.n.	K (Royal Botanic Gardens), W (Naturhistorisches Museum Wien)
Cyrtochilum volubile	Poeppig 1636	W (Naturhistorisches Museum Wien) 0047831, W (Naturhistorisches Museum Wien) 0047830, W (Naturhistorisches Museum Wien)-R 5054, W (Naturhistorisches Museum Wien)-R 44653
Oncidium corynephorum	Mathews 1335	K (Royal Botanic Gardens)
Cyrtochilum leopoldianum	Linden s.n.	K (Royal Botanic Gardens)
Cyrtochilum caquetanum	Ortiz 1393	HPUJ (Pontificia Universidad Javeriana)
Cyrtochilum villenaorum	Christenson 2045	K (Royal Botanic Gardens)
Cyrtochilum rostratum	Hopp 197	B (Botanischer Garten und Botanisches Museum Berlin-Dahlem, Zentraleinrichtung der Freien Universität Berlin)
